# Supplementary material for: A Bayesian analysis of variables causally associated with hair cortisol concentration in dogs with obesity
Source: Front Vet Sci. 2025 Nov 27;12:1695345. doi: 10.3389/fvets.2025.1695345 (PMC12695548; doi:10.3389/fvets.2025.1695345)
Supplement: Supplementary file 2 [file Data_Sheet_2.xlsx]

## Sheet: stats data
Study number	Competed v stopped	Visit	Season	Breed group	Breed	Coat colour	Sex	Neuter status	Age	Comorbidity status	Comorbidities	Body fat (%)	Hair cortisol	Diet type
c1	stopped	v0	winter	ret	Labrador	dark	Male	Neutered	43	yes	Cruciate ligament disease	52.2139	4.92422	Dry
c2	stopped	v0	autumn	mix	Cross Breed	dark	Male	Neutered	105	yes	Pulmonary adenocarcinoma	38.5206	7.3042	Dry & wet
c3	stopped	v0	spring	ckcs	Cavalier King Charles Spaniel	mix	Female	Neutered	117	yes	Dental disease	46.9492	1.59	Dry & wet
c4	stopped	v0	summer	ret	Labrador	dark	Female	Neutered	108	yes	Lumbosacral stenosis	44.4681	0.86157	Dry & wet
c5	stopped	v0	summer	ret	Labrador	dark	Female	Neutered	110	yes	Orthopaedic disease	39.5936	6.21732	Dry
c6	stopped	v0	winter	mix	Cross Breed	light	Female	Neutered	120	yes	Skin disease		4.42678	Dry
c7	stopped	v0	winter	pug	Pug	dark	Female	Neutered	29	yes	Brachycephalic airway obstruction syndrome, bladder stones	39.7836	3.46488	Dry & wet
c8	stopped	v0	spring	mix	Cross Breed	light	Male	Neutered	86	yes	Skin disease, abdominal distension	42.5515	25.5531	Dry
c9	stopped	v0	autumn	other	Staffordshire Bull Terrier	dark	Male	Neutered	109	yes	Interdigital cysts, intermitent vomiting, conjunctivitis	35.0908	0.524524	Dry
c10	stopped	v0	summer	mix	Cross Breed	mix	Female	Neutered	155	yes	Dental disease, deaf following ear infection		25.8115	Dry
c11	stopped	v0	autumn	pug	Pug	light	Male	Neutered	133	yes	Entropion, anal sac disease, inflamed foot pads, haematochezia	37.1058	104.617	Dry
c12	stopped	v0	autumn	ckcs	Cavalier King Charles Spaniel	dark	Male	Neutered	92	yes	Mitral valve disease, syringomyelia	34.0126	1.00193	Dry & wet
c13	stopped	v0	spring	other	Norfolk Terrier	dark	Male	Neutered	98	yes	Dental disease	48.6775	27.4273	Dry
c14	stopped	v0	spring	ret	Labrador	dark	Female	Neutered	16	yes	Hip dysplasia	30.8602	1.41187	Dry & wet
c15	stopped	v0	spring	other	Cocker Spaniel	light	Female	Neutered	35	no		54.3848	2.84544	Dry
c16	stopped	v0	summer	mix	Cross Breed	mix	Male	Neutered	103	yes	Orthopaedic disease, chronic kidney disease	41.985	5.09606	Dry & wet
c17	stopped	v0	summer	other	Bulldog	mix	Male	Neutered	95	yes	Osteoarthritis	44.7043	2.83585	Dry
c18	stopped	v0	autumn	ckcs	Cavalier King Charles Spaniel	mix	Male	Neutered	90	yes	Dental disease	43.4108	1.52194	Dry & wet
c19	stopped	v0	autumn	other	Bichon Frise	light	Female	Neutered	73	yes	Dental disease		2.21403	Dry & wet
c20	stopped	v0	winter	other	Bichon Frise	light	Female	Neutered	52	yes	Mobility difficulties no diagnosis	37.5244	7.58159	Dry
c21	stopped	v0	autumn	mix	Cross Breed	mix	Female	Neutered	131	yes	Myxomatous mitral valve disease, chronic airway disease, ovarian cysts	41.7643	4.62837	Dry & wet
c22	stopped	v0	autumn	ret	Labrador	light	Male	Neutered	102	yes	Musculoskeletal disease, no diagnosis	45.5294	2.32227	Dry & wet
c23	stopped	v0	winter	pug	Pug	dark	Male	Neutered	98	yes	Bilateral otitis externa		7.18253	Dry
c24	stopped	v0	spring	ret	Labrador	dark	Female	Neutered	118	yes	Degenerative joint disease, skin disease	42.4216	1.26746	Dry
c25	stopped	v0	winter	other	French Bulldog	mix	Male	Neutered	69	yes	Brachycephalic airway obstruction syndrome, rectal papillary adenoma	34.1063	66.5086	Dry & wet
c26	stopped	v0	spring	ckcs	Cavalier King Charles Spaniel	mix	Female	Neutered	110	yes	Cyst, dental disease, anal sac disease	43.8637	2.72842	Dry & wet
c27	stopped	v0	winter	ret	Labrador	light	Male	Neutered	110	yes	Lameness no diagnosis	43.1254	1.97427	Dry
c28	stopped	v0	spring	other	Mini Schnauzer	dark	Female	Neutered	82	yes	B cell lymphoma	37.3162	2.80309	Dry
c30	stopped	v0	autumn	other	Beagle	mix	Female	Neutered	36	yes	Hypertension	39.395	0.462982	Dry & wet
c31	stopped	v0	spring	ckcs	Cavalier King Charles Spaniel	mix	Female	Neutered	115	yes	Heart Murmur		2.23063	Dry
c32	stopped	v0	autumn	other	Staffordshire Bull Terrier	dark	Female	Neutered	50	yes	Skin disease	38.5982	25.8223	Dry & wet
c34	completed	v0	summer	ret	Golden Retriever	light	Female	Neutered	104	yes	Cystitis, interdigital cysts, otitis, lameness no diagnosis	47.9258	9.14269	Dry
c35	completed	v0	autumn	other	Rhodesian Ridgeback	dark	Female	Neutered	67	no	Seizure episodes, no diagnosis	45.0727	3.2	Dry & wet
c36	completed	v0	summer	mix	Cross Breed	light	Male	Neutered	145	yes	Dental disease, mobility issues no diagnosis, digestive disturbances no diagnosis	37.5298	1.9336	Dry & wet
c37	completed	v0	summer	ret	labrador	dark	Male	Neutered	114	no	Exercise intolerance	37.0381	0.746572	Dry
c38	completed	v0	summer	other	Powlish Lowland Sheepdog	mix	Female	Neutered	96	no		61.1973	5.64768	Dry
c39	completed	v0	summer	mix	Cross Breed	mix	Female	Neutered	165	yes	Cardiac disease, mass left axila, osteoarthritis		0.687104	Dry & wet
c40	completed	v0	autumn	other	Cocker Spaniel	light	Male	Neutered	29	yes	Pemphigus foliaceus	47.6351	3.4592	Dry
c41	completed	v0	spring	ret	Labrador	light	Female	Neutered	109	yes	Lipomas (multiple)	51.9845	59.0366	Dry & wet
c42	completed	v0	winter	pug	Pug	light	Female	Neutered	44	no			2.49128	Dry
c43	completed	v0	summer	pug	Pug	light	Female	Neutered	80	no		38.1511	0.794923	Dry & wet
c44	completed	v0	winter	ckcs	Cavalier King Charles Spaniel	dark	Female	Neutered	93	yes	3rd degree atreioventricular block	38.2383	38.3211	Dry
c45	completed	v0	winter	other	Corgi	light	Male	Neutered	75	yes	Patent ductus arteriosis	52.3509	6.84549	Dry
c46	completed	v0	summer	other	Cocker Spaniel	dark	Female	Neutered	61	no	Disseminated histiocytic disorder	45.6604	2.15166	Dry & wet
c47	completed	v0	summer	mix	Cross Breed	light	Male	Neutered	36	yes	Skin disease, ear disease, brachycephalic airway obstruction syndrome	45.745	1.02909	Dry & wet
c48	completed	v0	winter	ret	Labrador	light	Male	Neutered	89	yes	Osteoarthritis, hip dysplasia	41.2488	8.44995	Dry & wet
c49	completed	v0	winter	mix	Cross Breed	dark	Female	Neutered	102	yes	Mitral valve disease	39.7826	1.94339	Dry & wet
c50	completed	v0	spring	ret	Labrador	dark	Male	Neutered	128	yes	Metastatic anal sac carcinoma	43	1.67685	Dry
c52	completed	v0	spring	other	Lhasa Apso	light	Female	Neutered	45	yes	Skin disease, limb deformity	41.0263	8.36348	Dry & wet
c53	completed	v0	spring	other	Mini Dachshund	dark	Male	Neutered	136	yes	Disc disease		0.733927	Dry & wet
c54	completed	v0	winter	other	Mini Schnauzer	mix	Female	Neutered	97	no	Behavioural problems including anxiety		2.12127	Dry & wet
c55	completed	v0	autumn	mix	Pug Cross	dark	Female	Neutered	98	yes	Lameness no diagnosis, dermatological disease, dental disease	43.4141	1.85213	Dry
c34	completed	v1	summer	ret	Golden Retriever	light	Female	Neutered	114	yes	Cystitis, interdigital cysts, otitis, lameness no diagnosis	32.1172	1.07662	Dry
c35	completed	v1	autumn	other	Rhodesian Ridgeback	dark	Female	Neutered	102	no	Seizure episodes, no diagnosis	33.5914	1.1919	Dry & wet
c36	completed	v1	summer	mix	Cross Breed	dark	Male	Neutered	182	yes	Dental disease, mobility issues no diagnosis, digestive disturbances no diagnosis		0.978714	Dry & wet
c37	completed	v1	autumn	ret	labrador	dark	Male	Neutered	118	no	Exercise intolerance	28.3868	1.34449	Dry
c38	completed	v1	summer	other	Powlish Lowland Sheepdog	mix	Female	Neutered	105	no		49.8704	5.55367	Dry
c39	completed	v1	autumn	mix	Cross Breed	mix	Female	Neutered	180	yes	Cardiac disease, mass left axila, osteoarthritis		0.414092	Dry & wet
c40	completed	v1	autumn	other	Cocker Spaniel	light	Male	Neutered	42	yes	Pemphigus foliaceus	28.6218	14.8453	Dry
c41	completed	v1	winter	ret	Labrador	light	Female	Neutered	120	yes	Lipomas (multiple)	40.8563	0.872086	Dry & wet
c42	completed	v1	autumn	pug	Pug	light	Female	Neutered	51	no			1.78371	Dry
c43	completed	v1	spring	pug	Pug	light	Female	Neutered	90	no			1.8404	Dry & wet
c44	completed	v1	autumn	ckcs	Cavalier King Charles Spaniel	dark	Female	Neutered	101	yes	3rd degree atreioventricular block	23.8285	4.2296	Dry
c45	completed	v1	autumn	other	Corgi	light	Male	Neutered	121	yes	Patent ductus arteriosis	36.8126	1.39559	Dry
c46	completed	v1	winter	other	Cocker Spaniel	dark	Female	Neutered	69	no	Disseminated histiocytic disorder	39.6781	1.23542	Dry & wet
c47	completed	v1	summer	mix	Cross Breed	light	Male	Neutered	70	yes	Skin disease, ear disease, brachycephalic airway obstruction syndrome	17.8622	7.59097	Dry & wet
c48	completed	v1	summer	ret	Labrador	light	Male	Neutered	94	yes	Osteoarthritis, hip dysplasia	23.9895	8.39106	Dry & wet
c49	completed	v1	summer	mix	Cross Breed	dark	Female	Neutered	131	yes	Mitral valve disease		2.25214	Dry & wet
c50	completed	v1	summer	ret	Labrador	dark	Male	Neutered	132	yes	Metastatic anal sac carcinoma		6.20117	Dry
c52	completed	v1	autumn	other	Lhasa Apso	light	Female	Neutered	98	yes	Skin disease, limb deformity		2.33314	Dry & wet
c53	completed	v1	winter	other	Mini Dachshund	dark	Male	Neutered	143	yes	Disc disease		9.37462	Dry & wet
c54	completed	v1	summer	other	Mini Schnauzer	mix	Female	Neutered	102	no	Behavioural problems including anxiety		1.64746	Dry & wet
c55	completed	v1	summer	mix	Pug Cross	dark	Female	Neutered	129	yes	Lameness no diagnosis, dermatological disease, dental disease	35.8127	1.6087	Dry
